# Supplementary material for: Triglyceride-Catabolizing Lactiplantibacillus plantarum GBCC_F0227 Shows an Anti-Obesity Effect in a High-Fat-Diet-Induced C57BL/6 Mouse Obesity Model
Source: Microorganisms. 2024 May 27;12(6):1086. doi: 10.3390/microorganisms12061086 (PMC11205564; doi:10.3390/microorganisms12061086)
Supplement: Supplementary file 1 [file microorganisms-12-01086-s001.zip]

Archive with 1 entries (1 files):
- microorganisms-2978836-supplementary.pdf
